# Supplementary material for: Relationship between Diet Quality and Socioeconomic and Health-Related Factors in Adolescents by Gender
Source: Nutrients. 2023 Dec 30;16(1):139. doi: 10.3390/nu16010139 (PMC10780370; doi:10.3390/nu16010139)
Supplement: Supplementary file 1 [file nutrients-16-00139-s001.zip]

Archive with 3 entries (3 files):
- nutrients-2730267-Supplementary 1.pdf
- nutrients-2730267-Supplementary 2.pdf
- nutrients-2730267-supplementary 3.pdf
